# Supplementary material for: A Plasmid System That Utilises Phosphoribosylanthranilate Isomerase to Select Against Cells Expressing Truncated Proteins
Source: Biomolecules. 2025 Mar 14;15(3):412. doi: 10.3390/biom15030412 (PMC11940383; doi:10.3390/biom15030412)
Supplement: Supplementary file 1 [file biomolecules-15-00412-s001.zip]

Archive with 3 entries (3 files):
- Ghuge-TRP1-FIGURE ESi-final-rawData.pdf
- pAG40-7W4WJN_1_ES.dna
- pAG41-7W4WJN_2_ES.dna
